# Supplementary material for: A randomized, double-blind, placebo-controlled, parallel group study on the effects of a cathepsin S inhibitor in primary Sjögren’s syndrome
Source: Rheumatology (Oxford). 2023 Mar 2;62(11):3644–53. doi: 10.1093/rheumatology/kead092 (PMC10629789; doi:10.1093/rheumatology/kead092)
Supplement: kead092_Supplementary_Data [file kead092_supplementary_data.zip]

Archive with 4 entries (3 files):
- kead092_Supplementary_Data/
- kead092_Supplementary_Data/rhe-22-2329-File002.docx
- kead092_Supplementary_Data/rhe-22-2329-File003.pdf
- kead092_Supplementary_Data/rhe-22-2329-File004.docx
